# Supplementary material for: Influence of Hydrogenation on Morphology, Chemical Structure and Photocatalytic Efficiency of Graphitic Carbon Nitride
Source: Int J Mol Sci. 2021 Dec 3;22(23):13096. doi: 10.3390/ijms222313096 (PMC8657794; doi:10.3390/ijms222313096)
Supplement: Supplementary file 1 [file ijms-22-13096-s001.zip]

Archive with 1 entries (1 files):
- ijms-1477104-supplementary.pdf
